# Supplementary material for: Experimental platform utilising melting curve technology for detection of mutations in Mycobacterium tuberculosis isolates
Source: Eur J Clin Microbiol Infect Dis. 2018 Apr 20;37(7):1273–9. doi: 10.1007/s10096-018-3246-2 (PMC6015100; doi:10.1007/s10096-018-3246-2)
Supplement: Supplementary file 1 — (XLSX 25 kb) [file 10096_2018_3246_MOESM1_ESM.xlsx]

## Sheet: Table S1
M. tuberculosis complex (MTBC)	Non-tuberculous mycobacteria
	(NTM)
tuberculosis	abscessus	immunogenum	peregrinum
bovis	avium	interjectum	phlei
bovis BCG	bohemicum	intermedium	scrofulaceum
africanum	celatum	intracellulare	shimoidei
canettii	chelonae	kansasii	simiae
microti	fortuitum	lentiflavum	smegmatis
pinnipedii	gastri	malmoense	szulgai
caprae	gordonae	marinum	ulcerans
	haemophilum	mucogenicum	xenopi
	heckeshornense	nonchromogenicum
Table S1. Panel 1 composition

## Sheet: Table S2
M. tuberculosis
RpoB SNPs	RpoB codons	E. coli RpoB position
1284c>g + 1333c>t	S428R + H445Y	S509R + H526Y
1285-1293 cag ctg agc DEL	Del	del
1289t>c + 1291a>g + 1335c>a	L430P + S431G + H445Q
1289t>c	L430P	L511P
1289t>c + 1300a>g	L430P + M434V	L511P + M515V
1289t>c + 1303g>t	L430P + D435Y	L511P + D516Y
1289t>c + 1304a>g	L430P + D435G	L511P + D516G
1289t>c + 1300a>g	L430P + M434V	L511P + M515V
1289t>c + 1343c>g	L430P + H445D	L511P + H526D
1289t>c + 1351g>c	L430P + A451P	L511P + A532P
1289t>g + 1303g>t	L430R + D435Y	L511R + D516Y
1292-1304 cca att cat gga DEL	del	del
1294c>g + 1304a>t	Q432E + D435V	Q513E + D516V
1295a>c	Q432P	Q513P
1297-1305 ttc atg gac DEL	del	del
1297 cca act INS	ins	ins
1299 - 1301 c at DEL	del	del
1299c>t	F433F	F514F
1302g>a	M434I	M515I
1303-4ga>tt	D435F	D516F
1303g>t	D435Y	D516Y
1303g>t + 1349c>t	D435Y + S450L	D516Y + S531L
1303g>t + 1366g>a	D435Y + G456S	D516Y + G537S
1304a>g	D435G	D516G
1304a>g + 1355t>c	D435G + L452P	D516G + L533P
1304a>g + 1362-1364 cgg DEL	D435G + del	D516G + del
1304a>t	D435V	D516V
1310a>g + 1355t>c	N437S + L452P	N518S + L533P
1318c>t	L440L	L521L
1322c>t	S441L	S552L
1333-1334ca>tg	H445C	H526C
1333c>g	H445D	H526D
1334a>t	H445L	H526L
1333c>a	H445N	H526N
1333c>a + 1352c>t	H445N + A451V	H526N + A532V
1333c>a + 1355t>c	H445N + L452P	H526N + L533P
1334a>c	H445P	H526P
1335c>g	H445Q	H526Q
1334a>g	H445R	H526R
1333-4ca>tc	H445S	H526S
1333c>t	H445Y	H526Y
1332-3cc>tt	H445Y	H526Y
1341c>t	R448R	R529R
1343g>c	R448P	R529P
1348-1349tc>ca	S450P	S531P
1348-9tc>ca	S450Q	S531Q
1349-50cg>tt	S450F	S531F
1349c>g	S450W	S531W
1349c>t	S450L	S531L
1355t>c	L452P	L533P
Table S2. Rifampicin-resistance genotypes of isolates in Panel 1

## Sheet: Table S3
Locus	SNPs	Codons
katG	943a>g	S315G
	944g>a	S315N
	944-945gc>ca	S315P
	944g>c	S315T
PinhA	-8t>g	-
	-8t>c	-
	-8t>a	-
	-15c>t	-
Table S3. Isoniazid-resistance genotypes of isolates in Panel 1

## Sheet: Table S4
Target gene	Reporting fluorophore (optical channel)	Bacterial LOD (copies)
gyrB: to differentiate M. tuberculosis from M. bovis	TEX 615 (610 nm)	10
rpoB: to detect rifampicin resistance	TYE 665 (670 nm)	10
katG: to detect isoniazid resistance	Cy5.5 (705 nm)	10
InhA promoter: to detect isoniazid resistance	MAX (560 nm)	10
Control: Lactococcus lactis cremoris	Cy5.5 (705 nm)	n/a
Table S4. Target genes in the MDR-TB assay with limit of detection tested (LOD)

## Sheet: Table S5
PCR MIX
1x	PCR buffer
4mM	Mg++
0.2mM	dNTPs
4μM	YoPro-1
0.05μM	rpoB_LP
1μM	rpoB_XP
0.2μM	rpoB_probe1_TYE665
0.2μM	rpoB_probe2_TYE665
0.2μM	rpoB_probe3_TYE665
0.2μM	rpoB_probe4_TYE665
0.2μM	rpoB_probe5_TYE665
0.05μM	gyrB_LP
1μM	gyrB_XP
1μM	gyrB_oligo2
0.2μM	gyrB_probe1_TEX615
0.2μM	gyrB_probe2_TEX615
0.05μM	inhA_LP
1μM	inhA_XP
0.2μM	inhA_probe_MAX
0.05μM	katG_LP
1μM	katG_XP
0.2μM	katG_probe_CY5.5
0.05μM	Lac_LP
1μM	Lac_XP
0.2μM	Lac_probe_CY5.5
0.075U	GoTaq Hot Start Polymerase
Table S5. PCR reactions were carried out in a final reaction volume of 20μl and contained the following components (MDR-TB assay)

## Sheet: Table S6
MDR-TB	sequence 5’ → 3’
rpoB_LP	CTCCAGCCAGGCACGCTCACGTGACAGACCG
rpoB_XP2	ACGTGGAGGCGATCACACCGCAGACGTT
rpoB_probe6	GGCCCCAGCGCCGACAGTCGGC/3TYE665/
rpoB_probe7	GCTTGTGGGTCAACCCCGACAGCGGGT/3TYE665/
rpoB_probe8	TGTTCTGGTCCATGAATTGGCTCAG/3TYE665/
rpoB_probe9	CTGGCTGGTGCCGAAGAACTC/3TYE665/
gyrB_LP	GTCAGCGAACCGCAGTTCGAGGGCCAGACCAAGACC
gyrB_XP1	TGCGATACGGGCTTGCGCCGAGGACAC
gyrB_oligo2	CCACTGGTTTGAAGCCAACCCCA/3SpC3/
gyrB_probe1	AGGTCTGTAACGAACAGCTGAC/3TEX615/
gyrB_probe2	CCGACGCGAAAGTCGTTGTGAAC/3TEX615/
inhA_LP	TTCCGGTAACCAGGACTGAACGGGATACGAATGGGGGTTTGG
inhA_XP2	TCGCAGCCACGTTACGCTCGTGGACATACC
inhA_probe1	/5MAXN/CCCGACAACCTATCGTCTCGCC/3Phos/
katG_LP	AGCGCCCACTCGTAGCCGTACAGGATCTCGAGGAAAC
katG_XP1	TGGGCTTGGGCTGGAAGAGCTCGTATGGCAC
katG_probe2	ACGACCTCGATGCCGCTGGTGATCG/3Cy55Sp/
Lac_LP	ACCCTATCATTGTTTTATTGACTCTAAAATCAGGAACTTCGTTATCTTTAGTAGTCACAACCA
Lac_XP	ACTCCAATGGGGAAAATAGAAGGAGATATAATCATTATTCCTCAAGAAGAGATACAATCGGTCA
Lac_probe	AGTAAACCTTTCTTAAAA/3Cy55Sp/
MDR-FLQ-TB
gyrA_LP2	GAAGTTGCCCTGGCCGTCCACCAG
gyrA_XP8	CGGTTGCCGAGACCATGGGCAACTAC
gyrA_probe1	/5TEX615/CACCAGG/iSpC3/TGTCGTAGATCG/3Phos/
gyrA_probe4	/5TEX615/ACGCGTCGCCGTGCG/3Phos/
gyrB_LP	GTCAGCGAACCGCAGTTCGAGGGCCAGACCAAGACC
gyrB_XP1	TGCGATACGGGCTTGCGCCGAGGACAC
gyrB_oligo2	CCACTGGTTTGAAGCCAACCCCA/3SpC3/
gyrB_probe1	AGGTCTGTAACGAACAGCTGAC/3MAX_N/
gyrB_probe2	/5MAXN/CCGACGCGAAAGTCGTTGTGAAC/3SpC3/
inhA_LP	TTCCGGTAACCAGGACTGAACGGGATACGAATGGGGGTTTGG
inhA_XP2	TCGCAGCCACGTTACGCTCGTGGACATACC
inhA_probe1	/5Cy55/CCCCGACAACCTATCGTCTCGCC/3Phos/
katG_LP	AGCGCCCACTCGTAGCCGTACAGGATCTCGAGGAAAC
katG_XP1	TGGGCTTGGGCTGGAAGAGCTCGTATGGCAC
katG_probe2	ACGACCTCGATGCCGCTGGTGATCG/3Cy55Sp/
Lac_LP	ACCCTATCATTGTTTTATTGACTCTAAAATCAGGAACTTCGTTATCTTTAGTAGTCACAACCA
Lac_XP	ACTCCAATGGGGAAAATAGAAGGAGATATAATCATTATTCCTCAAGAAGAGATACAATCGGTCA
Lac_probe	AGTAAACCTTTCTTAAAA/3Cy55Sp/
Table S6. Primers' and probes' sequences

## Sheet: Table S7
MDR-TB platform	MTBC detection		RIF and INH resistance detection
	Smear -ve	Smear +ve	RIF	INH
Sensitivity	4/6	61/65	33/38	40/43
	0.67	0.938	0.868	0.93
Specificity	6/12	1/4	20/24	20/22
	0.5	0.25	0.833	0.9
PPV	0.4	0.953	0.89	0.952
NPV	0.75	0.2	0.8	0.87
Table S7. Performance characteristics of for MTBC, RIF and INH resistance detection on primary sputum specimens calculated using MGIT as a blinded reference test (n=87)

## Sheet: Table S8
A)
Isolates	Isoniazid
	MGIT960	MDR-TB platform
	katG	katG
V023	R	S
V041	S	R
V064	R	S
V075	S	R
V079	R	S
B)
Isolates	Rifampicin
	MGIT960	MDR-TB platform
V023	R	S
V041	S	R
V046	R	S
V052	R	S
V056	R	S
V064	R	S
V075	S	R
V085	S	R
V093	S	R
Table S8. Discrepancies in isoniazid (A) and rifampicin (B) susceptibility test results in sputum samples MDR-TB platform vs MGIT
